# Supplementary material for: CEP290 is essential for the initiation of ciliary transition zone assembly
Source: PLoS Biol. 2020 Dec 28;18(12):e3001034. doi: 10.1371/journal.pbio.3001034 (PMC7793253; doi:10.1371/journal.pbio.3001034)
Supplement: S1 Data — (XLSX) [file pbio.3001034.s009.xlsx]

## Sheet: Fig 1E
		CEP290 (n=20)	CEP290-N (n=20)	CEP290-C (n=20)
		0.76	1.01	0.15
		0.46	1.04	0.2
		0.91	0.61	0.21
		0.45	0.42	0.12
		0.55	1.02	0.22
		0.82	0.36	0.19
		0.29	1.11	0.22
		0.34	0.55	0.17
		0.66	0.84	0.2
		0.34	0.85	0.28
		0.28	1.08	0.25
		0.94	1.17	0.2
		0.85	0.95	0.24
		0.83	0.65	0.32
		0.45	0.69	0.19
		0.65	0.98	0.24
		0.95	0.92	0.15
		0.85	1.32	0.2
		0.25	1.17	0.24
		0.57	1.2	0.3
	Mean	0.61	0.897	0.2145
	STDEV	0.236051	0.263175	0.0486287

## Sheet: Fig 1F
		WT
								CEP290						CEP290-C						CEP290-N+M						CEP290-N						CEP290-M
		Group 1	Group 2	Group 3	Group 4	Group 5		Group 1	Group 2	Group 3	Group 4	Group 5		Group 1	Group 2	Group 3	Group 4	Group 5		Group 1	Group 2	Group 3	Group 4	Group 5		Group 1	Group 2	Group 3	Group 4	Group 5		Group 1	Group 2	Group 3	Group 4	Group 5
		100	90	70	80	90		80	100	70	80	60		80	90	60	80	80		40	40	30	50	30		30	20	50	50	50		80	80	70	70	90
		90	80	90	80	90		70	60	60	80	80		70	80	80	80	90		30	20	40	60	40		40	60	40	60	40		70	90	70	80	70
		80	90	60	70	70		60	70	70	80	90		70	70	80	70	70		40	40	30	30	20		60	50	30	30	50		70	60	80	80	60
		60	90	70	90	80		80	60	60	90	70		90	60	60	90	70		50	60	30	60	60		20	40	20	20	30		90	70	80	70	70
		100	70	80	80	70		60	70	80	80	60		90	80	70	80	80		60	70	40	40	30		50	30	60	40	40		70	70	60	80	80
		90	60	70	60	80		70	80	70	90	70		60	60	60	70	60		30	30	30	70	40		30	20	40	30	50		90	80	90	80	90
		80	70	90	70	90		80	80	80	60	80		90	80	80	80	80		40	20	30	30	50		20	20	50	40	20		60	60	80	70	80
		60	80	70	70	100		70	90	90	80	70		90	70	60	70	70		30	40	40	40	40		40	40	40	50	60		90	90	70	70	60
		100	70	80	60	70		80	90	70	80	80		90	70	70	60	80		20	20	40	70	40		30	30	80	40	30		80	70	90	60	70
		90	90	70	70	80		90	100	70	70	80		80	70	60	80	70		30	70	50	50	30		40	20	50	40	40		70	60	60	80	80
	Mean	78.8						75.8						74.6						40.4						39.2						74.8
	STDEV	11.6						10.6						9.84073						13.8506						13.541						9.84683

## Sheet: Fig 2C
	MKS1 in Spermatocyte						MKS6 in Spermatocyte						Cby in Spermatocyte
	WT	cep290ΔC	cep2901				WT	cep290ΔC	cep2901				WT	cep290ΔC	cep2901
	2.60195	0.496855	0.021469				3.29278	0.97891	0.012898				1.78953	0.595035	0.002567
	1.5965	1.01974	0.0117845				2.20556	1.53137	0.0075215				3.14288	0.52279	0.009532
	2.61104	0.806235	0.0205855				3.18684	1.26593	0.005675				1.9127	0.71251	0.010447
	1.57726	0.911675	0.01607				2.09111	0.87703	0.004193				2.56161	0.590355	0.009194
	3.13489	1.31191	0.0156495				1.44916	1.57349	0.006078				2.75176	0.89942	0.0048235
	2.65933	1.16102	0.021965				1.16542	0.7947	0.005569				2.03278	0.864565	0.00342
	2.02738	1.13817	0.020509				1.7452	0.58574	0.005241				1.17077	0.872045	0.0021985
	2.02136	2.1003	0.0344895				1.79834	0.995035	0.0036505				1.13048	0.758015	0.003515
	1.71494	1.97477	0.0294055				3.09896	0.87864	0.0036745				1.00568	0.727415	0.003831
	3.19311	1.59421	0.0115135				1.82573	0.71783	0.0027395				1.37976	0.78232	0.0029505
	2.46034	1.58713	0.0149585				2.21014	1.08682	0.0415955				1.81176	0.71416	0.003445
	2.50337	1.81583	0.018409				1.61197	0.623035	0.0129665				3.04684	0.636735	0.0034355
	3.71599	1.34978	0.033366				2.40147	0.767465	0.007843				1.57215	0.729225	0.001783
	1.34109	1.8981	0.046535				2.00231	0.59093	0.006822				2.0063	0.976487	0.0047995
	1.01371	1.64701	0.0243225				1.85424	0.81163	0.0057585				1.62951	0.95888	0.008472
	1.10214	2.23252	0.018915				1.28398	0.83175	0.0107835				3.32084	0.502065	0.0026685
	1.20983	1.13013	0.0424635				2.42312	0.676875	0.0090135				3.32966	0.709635	0.003101
	1.41358	0.957095	0.032776				1.34867	1.0287	0.007298				2.14968	1.2092	0.0033385
	1.31889	1.0729	0.007829				1.73043	0.646525	0.0065535				3.65072	0.64553	0.0017175
	1.55855	1.49276	0.0265315				2.85614	1.37548	0.0048545				1.34166	0.910765	0.0026635
	1.99189	1.48281	0.0214175				2.48755	1.25278	0.0060835				3.74436	0.547265	0.0020495
	1.62756	1.72989	0.014521				3.43662	0.60951	0.0030465				2.31824	2.13296	0.0026035
	1.8359	0.97993	0.018573				2.34613	0.812605	0.0031535				1.35163	0.86782	0.0025775
	1.80438	1.13535	0.0195755				2.36809	0.833325	0.0034985				1.67425	1.98935	0.0021395
	1.61386	0.952315	0.0161205				2.63258	1.79133	0.0048705				1.96538	0.77363	0.001784
	1.60164	1.23742	0.0243605				1.80834	1.16599	0.003954				3.32829	1.66176	0.0013345
	1.4776	0.87549	0.011597				2.80432	0.79029	0.0051805				2.39359	0.429335	0.001754
	1.28536	1.14617	0.0216085				2.47856	0.904555	0.004652				2.39258	0.700995	0.0017375
	1.39383	2.48754	0.014928				2.90345	0.56589	0.005408				1.80933	2.42425	0.003097
	2.30085	1.33103	0.0274915				2.19535	0.688785	0.004549				1.90397	1.92046	0.0034245
	1.78224	0.787125	0.0115095				2.7322	0.78361	0.0026445				2.77731	1.95734	0.006191
	1.75616	1.42033	0.023391				2.14597	0.79943	0.0048165				2.07454	2.01437	0.0049655
	1.73338	1.66238	0.0131375				2.01573	0.86074	0.002212				1.573	0.987945	0.004882
	2.09972	1.31045	0.0109075				2.49272	0.80333	0.0035515				1.24861	0.545105	0.004402
	1.65509	1.14379	0.0093675				2.14299	0.68537	0.003634				1.58559	2.25706	0.002565
	2.33623	0.98565	0.005942				1.69413	0.71798	0.0040825				2.54372	0.58633	0.0035295
	2.46206	0.76558	0.008781				2.28349	0.806115	0.0034935				2.61388	1.50785	0.004352
	1.64111	0.822435	0.0080615				2.09727	0.426435	0.0025445				1.66773	1.0962	0.003454
	2.1258	1.3704	0.0048035				2.81996	0.55869	0.003509				3.3228	0.301225	0.0023035
	2.48492	0.74609	0.006231				2.60335	0.47006	0.0060735				2.58775	1.5735	0.002242
	1.93108	1.60624	0.003092				2.38964	0.932555	0.003813				3.76106	0.912195	0.0030795
	1.35227	0.99013	0.0120825				2.63936	0.499095	0.002875				1.93046	2.88644	0.0040165
	1.53466	0.867755	0.0124105				1.12694	0.890685	0.001696				1.71836	1.43595	0.0013045
	2.31178	0.95407	0.0115985				1.18765	1.00446	0.0026625				2.41454	0.89713	0.0030915
	2.88089	1.06268	0.0083585				2.60526	0.8464	0.0030465				2.63398	1.03385	0.0021935
	2.07591	1.08013	0.005738				2.39373	1.16019	0.0039005				2.589	0.69218	0.0034325
	2.28972	1.24648	0.006385				2.58065	0.880735	0.0035585				4.19297	1.5434	0.003509
	3.46847	1.13904	0.0036555				2.50486	0.750015	0.00428				1.90459	0.68907	0.0022955
	2.92967	1.63109	0.005063				3.04581	0.82101	0.0021355				1.23908	1.03072	0.001737
	1.97317	0.89003	0.012898				1.28902	0.780055	0.002723				1.11397	0.64185	0.0022425
Mean	2.01065	1.27076	0.0168631				2.23667	0.870598	0.00564753				2.22223	1.06709	0.00352385
STDEV	0.615498	0.41449	0.00975104				0.573278	0.278764	0.00568594				0.790166	0.584433	0.00202717

## Sheet: Fig 3C
	MKS1 in auditory cilia				MKS1 in olfactory cilia					MKS6 in auditory cilia				MKS6 in olfactory cilia					Cby in auditory cilia				Cby in olfactory cilia
	WT	cep290ΔC	cep2901		WT	cep290ΔC	cep2901			WT	cep290ΔC	cep2901		WT	cep290ΔC	cep2901			WT	cep290ΔC	cep2901		WT	cep290ΔC	cep2901
	3.61608	1.1647	0.002197		3.00894	1.74276	0.0040575			3.14236	1.6138	0.004887		2.7268	1.49724	0.002597			3.13696	0.57914	0.003606		2.63304	1.13826	0.0207915
	3.94166	1.04632	0.010213		3.05578	2.64	0.006145			3.46272	0.7684	0.0044715		3.414	1.13616	0.0035215			2.72716	0.65648	0.003129		2.97242	1.10438	0.0263775
	3.67292	0.9888	0.00895		3.42636	1.44624	0.0055765			3.16188	1.38512	0.0035995		3.22318	0.9477	0.0022075			3.25698	0.63656	0.0043335		3.05644	1.50642	0.0085475
	3.04878	0.93672	0.0070835		3.73662	0.36642	0.005142			2.9859	1.88314	0.0095975		3.22286	0.9881	0.0017645			2.50696	0.38286	0.0036185		3.62476	1.71516	0.028232
	3.17118	0.9526	0.0086935		3.05958	1.54	0.0043745			2.93864	0.9654	0.0057605		3.48222	1.1955	0.0026995			3.25116	0.71294	0.0026755		3.16546	0.91028	0.0173425
	3.04166	1.2726	0.0075365		2.896	0.7487	0.0043525			3.05476	1.66	0.006236		3.48778	1.47042	0.00177			2.79322	1.3	0.0027985		3.226	1.36174	0.0196715
	2.86086	0.36312	0.005549		2.80962	1.30606	0.0049695			3.28742	0.53142	0.005764		3.51556	0.99536	0.001671			3.07858	0.89474	0.003371		3.54	1.3713	0.024254
	3.03978	1.0843	0.002723		3.32966	1.5847	0.0084085			3.08708	0.41518	0.005492		3.13828	0.61604	0.0031405			3.60928	0.712	0.0032505		3.376	0.66222	0.033663
	3.10118	1.35384	0.0040885		3.89162	0.87846	0.006407			3.6184	1.49102	0.0058585		3.17584	1.37614	0.004087			3.72908	0.40142	0.0032465		3.80728	1.52666	0.021003
	3.45538	0.92736	0.0049775		4.13288	0.84834	0.0070455			3.24876	1.77	0.0026475		3.29384	1.44508	0.0036085			3.0674	1.42228	0.004026		3.06142	1.46266	0.027499
	3.46236	1.24986	0.002738		4.11714	0.03858	0.004892			2.79068	1.54278	0.0056105		4.70134	1.32272	0.0017915			2.64388	0.935	0.003322		3.20392	1.17904	0.0163775
	2.723	0.38424	0.004184		4.39	1.264	0.003496			3.19282	1.91718	0.004986		4.26924	1.42628	0.002666			2.61318	0.94666	0.003182		3.2142	1.06072	0.020594
	3.36824	0.68564	0.00197		3.41734	0.655	0.003572			2.92588	1.504	0.0034		3.93276	1.4057	0.002655			3.85058	1.54666	0.004012		2.80636	1.2625	0.0590445
	3.162	0.47584	0.0038515		3.0478	0.60352	0.004725			3.50272	1.07632	0.0041255		3.93118	0.80352	0.001726			3.44114	1.06588	0.003556		2.88858	1.5725	0.063946
	3.86714	0.43296	0.0037825		2.57056	0.83166	0.0048015			3.48128	1.11378	0.005066		3.27904	1.15354	0.003101			3.44596	1.16	0.003488		3.20308	0.56334	0.034509
	2.73796	0.38576	0.0029895		3.04914	0.46	0.0074935			2.9571	1.30712	0.005804		3.99846	1.43434	0.002746			3.60742	0.99434	0.0036405		2.91	0.372	0.0324785
	3.1845	1.2975	0.002632		3.475	0.31556	0.006532			2.74504	1.68962	0.0040535		3.71534	1.39066	0.0031125			3.21492	0.9191	0.0036975		3.04	0.46714	0.0203175
	2.49444	0.90214	0.003909		3.6235	0.57624	0.0111985			2.88534	1.13008	0.0084725		3.35726	1.247	0.00392			2.77914	0.68312	0.00458		3.16666	1.35764	0.028341
	4.1974	0.62812	0.003512		3.44244	0.79272	0.0245215			2.91114	0.65176	0.0049265		3.75164	0.74582	0.0021245			2.49932	0.83334	0.0035675		2.89376	0.6	0.0233395
	2.72428	0.8452	0.0044895		4.1576	1.22334	0.015795			3.5487	1.32938	0.004365		4.14368	1.61134	0.002702			3.17916	0.76256	0.003555		3.01388	0.36956	0.0353705
	3.652	0.75666	0.003934		4.01582	1.20134	0.0118685			3.04422	1.4672	0.0040525		3.93276	1.74726	0.0021915			3.46096	0.77262	0.00308		2.94466	0.0134	0.032283
	2.99964	0.48868	0.0058385		2.55094	1.092	0.0550965			3.72942	0.7831	0.0036265		4.2988	0.82264	0.003521			3.22622	0.73224	0.003694		2.91176	0.02956	0.0126645
	2.92992	0.52894	0.002189		3.40266	1.16572	0.042493			3.17286	1.25096	0.006331		4.05888	1.67146	0.004106			2.70242	0.79556	0.0040635		3.16666	0.27102	0.013467
	3.3015	1.14972	0.001698		2.56106	0.83714	0.047941			4.13	1.50056	0.0035075		3.79124	0.628	0.003647			2.75654	0.76514	0.002779		2.71266	0.25226	0.014261
	2.85376	1.1233	0.004413		3.08922	0.61334	0.0233765			3.39	1.22564	0.00393		3.99764	1.30934	0.0040305			2.31624	0.43936	0.002673		2.87842	0.68286	0.0126725
	3.37104	0.83402	0.0030665		3.566	0.60642	0.0238805			3.58918	1.0923	0.003946		2.85166	1.40352	0.00404			2.55488	1.05666	0.0032135		2.80698	1.08444	0.01431
	3.64914	0.9369	0.003914		3.9635	0.59928	0.0328385			3.19518	1.75564	0.003107		3.78112	1.4	0.003564			3.01172	0.69178	0.004491		2.64148	0.99	0.0249075
	3.77408	0.90388	0.002625		2.53698	1.23834	0.0178625			3.79698	1.95612	0.002209		3.74178	1.76566	0.005108			2.71154	0.75166	0.00372		3.98556	1.05294	0.0210995
	3.51798	1.01326	0.003818		2.78112	1.02444	0.016413			3.0436	1.76574	0.0035385		2.30428	1.23678	0.003202			3.04444	1.79666	0.003947		3.9702	0.8877	0.027544
	2.63428	0.95	0.002172		2.95514	1.14084	0.0100845			3.11836	1.7992	0.003471		2.74038	0.96512	0.0035095			2.4504	0.776	0.0032125		3.536	0.60334	0.0177275
	2.83314	1.13112	0.002223		3.26096	1.55106	0.0088085			2.77938	0.47506	0.0035105		3.14536	0.70382	0.003589			3.0348	0.484	0.0034585		3.3312	0.66	0.0115325
	2.99508	1.35728	0.002257		3.26516	0.79958	0.005871			2.46918	0.66982	0.003088		4.32878	1.31246	0.00226			2.724	0.5275	0.004554		3.04504	1.212	0.012961
	2.57346	0.615	0.001744		3.55342	0.37622	0.025252			3.7125	0.95562	0.003519		3.32142	1.7646	0.0035445			2.56334	0.62076	0.002681		4.04534	1.27	0.0087575
	3.18962	1.7677	0.002563		3.17474	1.33792	0.0103865			3.09932	1.6675	0.003595		3.48386	1.43714	0.0018205			3.468	0.74	0.0058065		3.66834	1.47734	0.0074005
	2.84028	0.85034	0.0044		3.29366	1.08242	0.008377			2.99542	0.80376	0.003949		2.42638	1.27514	0.003143			3.21428	0.68924	0.0031805		3.24096	0.94286	0.0103695
	3.32568	1.42118	0.003143		3.16086	0.46	0.006674			3.05102	2.4228	0.0031945		2.26962	0.87556	0.001815			2.63276	0.64956	0.004053		3.616	1.79524	0.01107
	3.73174	0.57	0.0029955		3.224	1.21186	0.0039565			2.79722	1.49858	0.0026155		2.26962	0.74074	0.002738			2.72328	0.586	0.003575		3.45692	1.25508	0.0079145
	2.65666	1.10334	0.003533		3.66214	1.192	0.00885			2.96616	1.47258	0.003529		2.65612	1.3824	0.003123			2.94522	0.48358	0.0027715		2.83334	1.4137	0.0101835
	2.71072	1.66924	0.0043925		3.49	1.38916	0.0044625			3.54426	1.55584	0.0022445		3.5106	1.79972	0.0027365			2.67406	0.53684	0.0036215		2.51286	1.3225	0.009073
	2.69384	1.49698	0.001749		3.96968	1.3	0.005981			3.44578	1.95492	0.0038755		3.39274	1.43292	0.0097505			2.65	1.52586	0.003783		3.17312	0.76	0.0051005
	3.69016	1.09058	0.0025355		4.0926	0.84444	0.0068975			2.81772	1.1836	0.0030635		3.2535	1.25034	0.0057675			3.18114	0.83794	0.0027945		2.84888	0.80124	0.017793
	3.05464	0.9007	0.002984		3.936	0.53394	0.003693			3.03432	1.94192	0.003129		4.74072	0.98972	0.0088845			3.46888	1.435	0.002734		3.3112	0.96572	0.0178215
	2.876	1.23612	0.0029225		3.4009	0.86364	0.003252			3.2153	1.60968	0.0044515		3.49526	1.22312	0.007774			3.2134	1.3723	0.004693		3.23778	0.52124	0.016959
	2.586	1.12958	0.0016215		3.80588	0.29858	0.004995			3.18044	1.68854	0.0035335		3.05828	1.1588	0.006285			3.24514	1.80666	0.0036175		2.89778	1.35244	0.0100815
	3.45896	0.82514	0.0062		3.5688	0.67876	0.0048395			2.81384	1.51136	0.002684		3.36942	0.766	0.0048855			2.50822	0.55624	0.0033195		2.56142	1.50938	0.0097815
	3.08292	1.48288	0.004437		2.833	0.66158	0.0040355			2.76296	0.899	0.00357		3.79134	1.52764	0.005872			2.4738	0.72316	0.0040945		3.42036	1.09	0.008865
	2.83112	1.25438	0.002618		3.92764	0.7026	0.00358			3.2949	1.92542	0.002633		3.81944	0.844	0.004578			3.3394	1.14588	0.004012		3.16266	0.64972	0.0119215
	3.7235	1.57904	0.0032205		3.57096	0.8	0.0050995			3.81	1.74952	0.002226		4.0547	0.3779	0.0045425			3.003	0.64654	0.004544		3.10444	1.52368	0.007013
	3.12754	0.50134	0.00585		3.46632	0.664	0.0030705			3.0893	0.93204	0.002278		4.1013	1.68676	0.004917			2.86696	0.613	0.027978		2.83886	1.52084	0.005491
	2.58918	1.4865	0.0053335		3.61684	0.51046	0.003712			3.12318	0.61846	0.001797		3.42382	1.23892	0.003922			3.15938	1.352	0.025394		2.904	1.12	0.0074055
Mean	3.16249	0.990628	0.0039292		3.40667	0.932788	0.0111431			3.18281	1.35756	0.00410657		3.50342	1.21892	0.00364958			2.99512	0.869096	0.00452389		3.15136	1.01188	0.0192026
STDEV	0.416524	0.35381	0.001929		0.46414	0.454747	0.0116473			0.331004	0.459713	0.00151308		0.578706	0.338139	0.00172107			0.375144	0.352375	0.00457322		0.360564	0.442385	0.011996

## Sheet: Fig 4D
		Spermatocytes				Auditory cilia				Olfactory cilia
		Diameter (μm)	DZIP1(Fluorescence intensity)	CEP290(Fluorescence intensity)		Diameter (μm)	CEP290(Fluorescence intensity)	DZIP1(Fluorescence intensity)		Diameter (μm)	DZIP1(Fluorescence intensity)	CEP290(Fluorescence intensity)
		0	0	0		0	0	0		0	2	0
		0.00871	0	0		0.007825	0	0		0.007825	0.082	0
		0.01743	0	0		0.01565	0	0		0.01565	0	0
		0.02614	0.326	0		0.023475	0	0		0.023475	0	0
		0.03486	1	0		0.031299	0	0		0.031299	0	0
		0.04357	1	0		0.039124	0	0		0.039124	0	0
		0.05229	1	0		0.046949	0	0		0.046949	0	0
		0.061	1	0		0.054774	0	0		0.054774	0	0
		0.06972	1	0		0.062599	0	0		0.062599	0	0
		0.07843	1	0		0.070424	0	0		0.070424	0	1.258
		0.08715	1	0		0.078249	0	0		0.078249	0	1.873
		0.09586	1	0		0.086073	0	0		0.086073	0	1.364
		0.10458	1	0		0.093898	0	0		0.093898	0	0.66
		0.11329	1	0		0.101723	0	0		0.101723	0	0.381
		0.12201	1	0		0.109548	0	0		0.109548	0	0.103
		0.13072	1	0		0.117373	0	0		0.117373	0	0
		0.13944	1	0		0.125198	0	0		0.125198	0	0
		0.14815	1	0		0.133023	0	0		0.133023	0.737	0
		0.15687	1	0		0.140847	1	1		0.140847	3	0
		0.16558	1	0		0.148672	1	1		0.148672	4.607	0.154
		0.17429	1.284	0		0.156497	1	1		0.156497	13.324	0.784
		0.18301	2	0		0.164322	1	1		0.164322	32.124	2.113
		0.19172	2	0		0.172147	1	1		0.172147	60.443	1.814
		0.20044	2	0		0.179972	1	1		0.179972	93.783	0.021
		0.20915	2	0		0.187797	1	1		0.187797	127.804	0.715
		0.21787	2	0		0.195621	1	1		0.195621	151.588	3.906
		0.22658	2	0		0.203446	1	2		0.203446	182.124	0.306
		0.2353	2	0		0.211271	1	2		0.211271	194.89	0.457
		0.24401	2	0		0.219096	0	4		0.219096	207.711	2.31
		0.25273	2	0.523		0.226921	0	4		0.226921	213.825	5.919
		0.26144	2	2		0.234746	1	5		0.234746	208.858	15.253
		0.27016	2	2		0.242571	0	6		0.242571	191.948	33.002
		0.27887	2	2		0.250395	0	6		0.250395	171.826	57.776
		0.28759	2	2		0.25822	0	6		0.25822	158.814	83.036
		0.2963	2	2		0.266045	1	9		0.266045	137.238	113.5
		0.30502	2.247	2		0.27387	0	14		0.27387	110.37	145.836
		0.31373	3	2		0.281695	0	23		0.281695	79.896	178.02
		0.32245	3	2		0.28952	1	31		0.28952	44.838	204.92
		0.33116	3.129	2		0.297345	2	42		0.297345	17.397	225.9
		0.33987	3.565	2		0.305169	1	60		0.305169	3.242	243.009
		0.34859	4.075	2		0.312994	0	90		0.312994	0.047	252.75
		0.3573	4.444	2		0.320819	1	116		0.320819	0.795	254.49
		0.36602	5.333	1.952		0.328644	0	148		0.328644	3.426	251.988
		0.37473	6.223	2		0.336469	4	162		0.336469	4.528	251.258
		0.38345	7.424	2		0.344294	8	181		0.344294	4.933	252.728
		0.39216	9.395	2		0.352119	9	190		0.352119	2.728	253.543
		0.40088	12.219	2		0.359944	13	193		0.359944	0.917	253.06
		0.40959	15.889	2		0.367768	20	191		0.367768	3.474	247.011
		0.41831	20.077	2.236		0.375593	27	181		0.375593	12.845	228.334
		0.42702	22.799	3.459		0.383418	29	174		0.383418	28.155	200.499
		0.43574	25.395	4		0.391243	36	149		0.391243	39.943	178.284
		0.44445	30.283	4.207		0.399068	44	121		0.399068	86.072	134.516
		0.45317	40.626	5.618		0.406893	61	82		0.406893	112.825	103.809
		0.46188	60.234	8.202		0.414718	78	51		0.414718	149.957	70.126
		0.4706	82.04	9.72		0.422542	95	29		0.422542	187.536	41.865
		0.47931	104.822	13.051		0.430367	109	12		0.430367	217.815	25.524
		0.48803	131.283	15.835		0.438192	125	0		0.438192	236.711	16.348
		0.49674	160.608	17.938		0.446017	138	0		0.446017	247.271	9.894
		0.50545	187.855	20.008		0.453842	154	0		0.453842	252.69	4.846
		0.51417	207.46	21.103		0.461667	161	2		0.461667	254.423	1.778
		0.52288	220.539	20.333		0.469492	171	1		0.469492	253.649	1.033
		0.5316	228.373	18.997		0.477316	182	0		0.477316	251.001	0.525
		0.54031	231.279	16.585		0.485141	188	0		0.485141	248.386	0
		0.54903	231.72	15.578		0.492966	192	0		0.492966	242.91	0
		0.55774	230.926	13.031		0.500791	194	0		0.500791	226.083	0
		0.56646	227.277	11.42		0.508616	195	0		0.508616	192.071	0.732
		0.57517	221.67	10.816		0.516441	191	31		0.516441	151.051	2.649
		0.58389	210.988	9.775		0.524266	185	90		0.524266	115.396	4.444
		0.5926	189.913	9.889		0.53209	174	165		0.53209	73.423	6.412
		0.60132	154.633	11.667		0.539915	160	218		0.539915	50.304	4.444
		0.61003	108.642	13.775		0.54774	143	242		0.54774	18.251	5.739
		0.61875	67.104	17.998		0.555565	121	245		0.555565	0.44	8.488
		0.62746	41.069	24.933		0.56339	93	245		0.56339	0.124	7.836
		0.63618	27.687	34.627		0.571215	72	243		0.571215	3.959	4.038
		0.64489	19.78	46.784		0.57904	37	255		0.57904	2.103	3.052
		0.65361	14.556	69.476		0.586864	15	255		0.586864	0.186	4.814
		0.66232	11.914	100.271		0.594689	4	255		0.594689	0.866	1.515
		0.67103	11.301	135.808		0.602514	0	254		0.602514	1	1
		0.67975	11.474	166.422		0.610339	0	251		0.610339	4.134	1
		0.68846	13.487	191.595		0.618164	0	228		0.618164	5.742	1
		0.69718	16.679	208.919		0.625989	0	157		0.625989	8.804	0.299
		0.70589	21.933	220.369		0.633814	0	79		0.633814	12.639	0
		0.71461	29.701	220.884		0.641638	2	12		0.641638	15.237	0
		0.72332	43.394	213.528		0.649463	0	7		0.649463	17.155	0
		0.73204	62.117	195.407		0.657288	0	1		0.657288	18	0
		0.74075	83.157	166.136		0.665113	1	0		0.665113	17.01	0
		0.74947	109.431	126.351		0.672938	3	0		0.672938	15.546	0
		0.75818	139.867	86.336		0.680763	1	0		0.680763	14.588	0
		0.7669	161.504	55.052		0.688588	0	0		0.688588	12.887	0
		0.77561	169.472	37.318		0.696412	0	2		0.696412	10.67	0
		0.78433	173.235	23.395		0.704237	0	0		0.704237	9.423	0
		0.79304	168.285	12.594		0.712062	0	0		0.712062	8	0
		0.80176	155.23	5.809		0.719887	0	0		0.719887	7.175	0
		0.81047	136.607	4.392		0.727712	0	0		0.727712	4	0
		0.81918	112.159	3.798		0.735537	0	0		0.735537	4	0
		0.8279	85.256	2		0.743362	0	0		0.743362	3.835	0
		0.83661	60.031	1.807		0.751186	0	0		0.751186	1.959	0
		0.84533	39.577	0		0.759011	0	0		0.759011	1	1.25e-24
		0.85404	23.029	0		0.766836	0	0
		0.86276	13.644	0		0.774661	0	0
		0.87147	8.938	0		0.782486	0	0
		0.88019	6.113	0
		0.8889	3.871	0
		0.89762	2.482	0
		0.90633	2	0
		0.91505	2	0.148
		0.92376	2	2
		0.93248	2	2
		0.94119	2	2
		0.94991	2	2
		0.95862	2	2
		0.96734	2	2
		0.97605	2	2
		0.98476	2	2
		0.99348	2	2
		1.00219	2	2
		1.01091	2	2
		1.01962	2	2
		1.02834	2	2
		1.03705	2	2
		1.04577	2	2
		1.05448	2	2
		1.0632	2	2
		1.07191	2	2
		1.08063	2	2
		1.08934	2.002	1.955
		1.09806	2	0
		1.10677	2	0
		1.11549	2	0
		1.1242	2	0
		1.13292	2	0
		1.14163	2	0
		1.15034	2	0
		1.15906	2	0
		1.16777	1.998	0
		1.17649	1	0

## Sheet: Fig 4E
	Spermatocytes				Auditory cilia				Olfactory cilia
	Diameter (μm)	MKS1(Fluorescence intensity)	DZIP1(Fluorescence intensity)		Diameter (μm)	DZIP1(Fluorescence intensity)	MKS1(Fluorescence intensity)		Diameter (μm)	DZIP1(Fluorescence intensity)	CEP290(Fluorescence intensity)
	0	2.5	16.25		0	1.556	1.889		0	6	4
	0.01158	3	17.377		0.011582	2	1.778		0.011582	6.145	3
	0.02316	3.33	17.671		0.023164	2.111	2		0.023164	6.29	3
	0.03475	3.875	17.638		0.034746	2.556	1.889		0.034746	5.435	3
	0.04633	4	17.203		0.046328	3	1.667		0.046328	5.29	2
	0.05791	4.443	15.935		0.05791	3	1.778		0.05791	4.362	2.638
	0.06949	5.006	14.534		0.069492	3	1.667		0.069492	4	3
	0.08107	5.099	12.641		0.081073	3	1		0.081073	5	3
	0.09266	5.185	10.257		0.092655	3.111	1		0.092655	6.42	3
	0.10424	5.27	8.227		0.104237	4	1		0.104237	7.348	4
	0.11582	5.356	6.545		0.115819	5.778	1		0.115819	8.826	3.725
	0.1274	5.441	6		0.127401	7.111	1.333		0.127401	16.406	4.797
	0.13898	5.527	6.211		0.138983	9.889	2		0.138983	29.391	4.87
	0.15056	5.784	6.829		0.150565	17.889	2		0.150565	42.406	4.942
	0.16215	6.61	8.308		0.162147	33.778	2		0.162147	61.884	5.014
	0.17373	7.568	11.595		0.173729	59.556	2		0.173729	96.043	5.087
	0.18531	7.851	17.313		0.185311	94.667	2		0.185311	139.246	5.159
	0.19689	8.404	26.64		0.196893	134.556	2		0.196893	168.145	5
	0.20847	10.344	42.561		0.208475	169.778	2		0.208475	185.478	5
	0.22006	13.007	66.912		0.220057	191.333	2		0.220057	197.246	6.623
	0.23164	16.473	103.162		0.231638	201.667	2		0.231638	205.101	10.652
	0.24322	22.312	148.993		0.24322	207.667	2.333		0.24322	209.435	16.391
	0.2548	30.238	191.172		0.254802	211.111	3.333		0.254802	210	23.435
	0.26638	40.967	220.324		0.266384	212.444	4.444		0.266384	207.333	36.333
	0.27797	55.108	237.353		0.277966	210.667	5.778		0.277966	203.261	50.348
	0.28955	72.225	246.216		0.289548	206.111	7.556		0.289548	196.812	65.696
	0.30113	90.31	249.728		0.30113	200	11.111		0.30113	187.884	76.623
	0.31271	110.342	250.361		0.312712	193.333	17		0.312712	176.957	88.609
	0.32429	132.259	250.134		0.324294	187.222	24.111		0.324294	158.826	104.565
	0.33588	154.608	249.127		0.335876	181.222	32.111		0.335876	138.493	120.478
	0.34746	175.036	246.452		0.347458	176.333	44.333		0.347458	120.13	132.739
	0.35904	191.678	241.562		0.35904	173.778	66		0.35904	105.014	141.043
	0.37062	204.782	235.015		0.370621	175.556	95.889		0.370621	91.768	149.13
	0.3822	215.006	227.369		0.382203	180.111	127.889		0.382203	83.87	159.652
	0.39379	223.048	220.478		0.393785	184.556	159.333		0.393785	83.681	167.217
	0.40537	229.737	215.7		0.405367	190.222	186.667		0.405367	87.855	172.783
	0.41695	235.048	213.527		0.416949	196.667	207.667		0.416949	88.565	178.348
	0.42853	238.333	214.111		0.428531	200.111	219.778		0.428531	85.275	184.275
	0.44011	240.824	216.784		0.440113	201.778	225.667		0.440113	84.986	188.493
	0.45169	242.92	220.997		0.451695	202.444	231		0.451695	83.217	189.696
	0.46328	244.948	226.026		0.463277	203.333	236.444		0.463277	77.507	186.507
	0.47486	244.973	231.333		0.474859	202.333	239.889		0.474859	71.116	179.145
	0.48644	244.435	235.941		0.486441	199.111	241.333		0.486441	63.783	170.783
	0.49802	243.027	240.196		0.498023	194.889	242.556		0.498023	58.42	160.188
	0.5096	240.422	243.445		0.509605	188.778	243.778		0.509605	51.058	143.116
	0.52119	236.514	244.95		0.521186	181.333	243.556		0.521186	42.957	118.913
	0.53277	230.95	245.913		0.532768	173.778	242.444		0.532768	38.333	96.667
	0.54435	223.694	246.279		0.54435	164.556	241		0.54435	34.377	79.159
	0.55593	215.619	245.257		0.555932	154	238.222		0.555932	30.609	63.13
	0.56751	207.545	243.329		0.567514	143.111	235.889		0.567514	25.246	46.246
	0.5791	200.077	240.459		0.579096	133.222	233.667		0.579096	21.507	34.13
	0.59068	193.576	236.415		0.590678	124.889	231.556		0.590678	19.913	27
	0.60226	189.622	231.343		0.60226	115.778	227.667		0.60226	17.696	20.464
	0.61384	190.036	224.73		0.613842	106.667	221		0.613842	17.478	14.319
	0.62542	194.388	216.307		0.625424	101.111	215.333		0.625424	15.174	11
	0.63701	200.456	207.591		0.637006	96.556	208.778		0.637006	14.014	8
	0.64859	207.662	199.342		0.648588	90	196.333		0.648588	13	8
	0.66017	214.568	193.514		0.660169	78.444	176.556		0.660169	12.87	8
	0.67175	222.096	190.366		0.671751	66.556	152.667		0.671751	11.797	7
	0.68333	227.838	191.475		0.683333	57.778	126.889		0.683333	11.725	6.275
	0.69492	231.105	194.513		0.694915	51.222	99		0.694915	11	7.348
	0.7065	232.279	201.117		0.706497	43	71.778		0.706497	11.58	7.42
	0.71808	231.71	208.77		0.718079	36.111	51		0.718079	11.507	6.493
	0.72966	229.135	216.058		0.729661	31.889	38.333		0.729661	13	6.565
	0.74124	224.927	223.153		0.741243	28.667	29.889		0.741243	13	7
	0.75282	219.292	229.175		0.752825	25.222	21.556		0.752825	13	7
	0.76441	210.831	234.257		0.764407	21.667	15.667		0.764407	13.217	7
	0.77599	199.331	237.901		0.775989	19.778	11.778		0.775989	13.145	7
	0.78757	183.744	238.634		0.787571	18.222	10.222		0.787571	13.072	6.072
	0.79915	166.5	236.752		0.799153	16.333	8.444		0.799153	13	6
	0.81073	148.41	231.883		0.810734	13.444	6
	0.82232	128.725	223.041		0.822316	11.111	4.444
	0.8339	111.505	208.768		0.833898	9.333	4
	0.84548	94.764	185.829		0.84548	7.444	3.667
	0.85706	77.333	152		0.857062	5.889	2.667
	0.86864	61.54	109.878		0.868644	4.444	2
	0.88023	46.99	73.28		0.880226	3.222	2
	0.89181	34.918	45.207		0.891808	2.778	2
	0.90339	24.663	26.446		0.90339	2.222	1.667
	0.91497	16.998	13.737		0.914972	2	1
	0.92655	10.434	7.226		0.926554	2	1
	0.93814	6.613	4.297
	0.94972	4.869	3.387
	0.9613	4	2.604
	0.97288	4	2.727
	0.98446	3.883	3
	0.99605	3	3.113
	1.00763	3.108	4
	1.01921	4	4
	1.03079	4	4
	1.04237	4	4
	1.05395	4	4
	1.06554	4	4
	1.07712	4	4
	1.0887	4	3.958
	1.10028	4	3.343
	1.11186	4	3
	1.12345	4	3
	1.13503	3.993	3
	1.14661	3.92	3
	1.15819	3	3
	1.16977	3	3
	1.18136	3	2.991
	1.19294	3	2.66
	1.20452	3	2
	1.2161	2.946	2
	1.22768	1	2
	1.23927	1	2
	1.25085	1	2
	1.26243	1	2
	1.27401	1	2
	1.28559	1	2

## Sheet: Fig 6E
		WT (n=50)	rab81 (n=50)	cby (n=50)	rab81;cby (n=50)			WT (n=50)	rab81 (n=50)	fam92 (n=50)	rab81;fam92 (n=50)
		2.47778	2.9687	2.51142	0.98174			2.45575	2.53824	1.13642	0.97662
		2.8275	2.75044	1.27376	1.12846			2.85575	2.35163	0.92764	0.94034
		2.98286	2.74962	0.75858	0.429			2.18934	2.35093	0.37962	0.76173
		2.33	3.07364	1.4795	0.77058			1.84083	2.62796	1.55966	0.76031
		3.94518	2.64388	2.49562	1.2			1.74242	2.26052	1.07688	1.01249
		2.87182	2.12908	2.21	1.24			3.18018	1.82036	1.29972	1.0261
		2.4438	2.9263	2.3619	1.225			1.94442	2.50199	2.30488	0.68962
		2.48162	2.88392	2.19642	1.12666			1.97203	2.46575	0.16824	0.19242
		2.8125	2.52656	2.255	0.49			1.92426	2.16021	1.82076	0.69199
		1.58222	2.64862	2.57	1.43			1.62691	2.26457	1.46428	0.20951
		3.97428	2.66258	1.43112	0.212			2.03372	2.27651	2.31576	0.10481
		2.8325	2.9166	1.84428	0.40334			2.4003	2.49369	1.77828	0.0337
		2.625	2.86706	2.56916	0.956			2.28808	2.45134	1.02662	0.0013
		2.645	2.72102	3.08904	1.52612			1.75249	2.16082	1.30486	0.10784
		2.47484	2.06354	1.74876	0.295			1.45275	2.64622	0.69712	0.31356
		2.22774	2.28522	2.28258	0.302			2.14312	2.63597	1.48878	0.15493
		2.48728	2.674	1.31072	0.44942			1.48983	2.04142	1.18088	0.53025
		2.375	2.99238	2.48	0.85942			2.5851	2.30361	0.6456	0.36561
		2.245	2.08312	2.32942	0.71416			2.88825	1.89723	2.23472	0.18516
		2.62858	2.6225	2.19244	0.30462			2.35783	2.53603	0.82308	0.19931
		2.53858	2.0115	1.626	1.545			1.65086	2.47263	0.177	0.0421
		2.56774	3.25894	2.50572	0.20384			1.66979	2.06736	0.80888	0.12399
		1.84714	3.2665	2.18834	1.05294			3.47566	2.60927	1.14554	0.07861
		2.865	3.42336	1.615	0.65938			4.06514	1.57354	1.5371	0.68185
		2.19764	2.57466	2.68	0.28706			2.02703	0.862917	0.64704	0.35963
		1.46228	2.8623	1.55334	1.16666			2.19395	1.55324	1.20636	0.42591
		2.00334	3.6634	2.4025	0.93			1.65455	1.66511	1.1156	0.423
		3.50766	3.44864	2.61	0.84546			2.8355	2.58467	1.9777	1.06941
		3.58348	3.25544	2.762	0.76062			2.02994	2.59858	1.3451	0.21164
		1.90608	3.0556	1.6519	1.07062			2.19729	2.44116	2.02674	0.72611
		3.2787	2.24652	1.23828	0.79834			2.18742	2.47664	1.9239	0.54338
		2.7998	2.65012	2.68664	1.12154			2.37143	1.25257	2.21898	0.51652
		3.10352	2.86268	2.58612	1.2925			1.64253	1.65619	2.28808	0.12292
		2.15798	2.13904	1.90942	0.84			1.66525	1.82888	1.60288	0.3795
		1.67124	2.11572	1.87608	0.93			2.31914	1.80894	0.63426	1.11374
		2.50864	2.39	2.0525	1.03556			1.98303	2.04345	2.3617	1.52435
		1.42124	2.31572	2.33764	0.38444			3.49185	1.97994	2.17844	0.59052
		2.525	2.64588	2.17566	0.18166			1.64901	2.26223	0.39758	0.18853
		3.22124	2.03858	2.17104	0.305			2.36552	1.74299	0.45626	0.50324
		3.91738	3.07076	2.20142	0.765			2.49118	2.6255	0.57866	0.35851
		3.9109	1.65416	2.244	0.545			2.52918	1.41431	1.11822	0.7212
		2.58162	2.46572	1.54376	0.83454			2.52344	2.10819	0.92748	0.06996
		0.98846	2.81424	1.21562	0.184			3.27191	2.40618	0.4654	0.1721
		2.526	3.01706	0.92576	0.245			1.83976	2.57959	1.78652	0.58933
		2.5775	2.93958	2.49334	0.80642			4.81161	2.51334	0.85132	0.35566
		3.965	2.72102	1.73562	0.79778			2.68739	2.32647	1.52454	1.10136
		2.30546	2.06354	2.06638	1.365			2.74665	1.76433	0.69022	0.23743
		4.23244	2.28522	0.6525	0.60376			2.073	1.95386	1.44954	1.09665
		3.30084	2.674	1.93556	1.25142			2.19616	2.28627	1.09636	0.64572
		3.18	2.99238	2.41	0.51124			2.46764	2.55849	1.96276	0.76586
	Mean	2.67845	2.68222	2.02884	0.787266			2.32472	2.17604	1.28268	0.499927
	STDEV	0.708506	0.425823	0.542522	0.38594			0.658557	0.406586	0.615544	0.360474

## Sheet: Fig S1D
	anti-CEP290
		WT (n=25)	cep290ΔC (n=25)
		5.9831	1.4022
		4.6471	1.7616
		3.4552	3.0753
		3.0938	3.2439
		3.1199	2.3354
		5.336	1.3406
		2.3614	1.8314
		2.9957	0.7976
		2.5738	2.1274
		4.0104	3.991
		3.0953	3.1747
		4.629	2.2028
		4.8078	0.8388
		3.6254	1.9482
		2.9181	1.3813
		2.9102	2.3749
		4.0167	3.4476
		5.3462	1.8791
		3.2963	2.195
		3.136	2.5698
		2.5596	3.8267
		3.5708	1.1236
		4.1146	2.5446
		1.4114	2.195
		3.8755	2.7668
	Mean	3.63557	2.25501
	STDEV	1.03623	0.855327

## Sheet: Fig S1E
		Larva Hearing Assay
											Larva Touch Sensitivity Assay
		WT		cep290ΔC		cep2901		cep2901 rescue				WT						cep290ΔC						cep2901						cep2901 rescue
		Before	during	Before	during	Before	during	Before	during			Group 1	Group 2	Group 3	Group 4	Group 5		Group 1	Group 2	Group 3	Group 4	Group 5		Group 1	Group 2	Group 3	Group 4	Group 5		Group 1	Group 2	Group 3	Group 4	Group 5
	Group 1	0	4	1	0	0	1	0	4			9	9	5	8	8		4	2	4	4	2		5	2	2	2	3		8	8	7	9	8
		0	5	0	0	0	0	1	4			8	9	8	5	8		4	3	2	5	1		3	4	2	3	5		9	9	8	8	8
		1	5	0	0	0	0	1	5			7	8	9	8	8		2	4	5	3	0		4	2	2	5	7		5	9	9	9	9
		0	5	0	0	1	0	0	5			7	9	7	7	10		3	2	7	3	5		4	2	2	3	3		8	7	8	10	10
		0	4	1	1	0	0	0	4			9	8	8	9	7		4	1	4	4	3		2	5	3	4	2		8	8	7	8	9
	Group 2	1	5	0	0	0	1	0	5			8	8	8	9	9		4	5	5	4	4		1	5	4	3	5		7	9	9	8	7
		1	4	0	1	1	0	1	5			6	9	8	9	10		3	5	4	0	3		4	4	4	2	3		9	5	8	9	8
		0	5	1	0	0	1	0	5			9	8	9	7	9		1	1	3	5	3		2	3	2	5	2		8	8	5	9	9
		0	4	1	0	1	0	0	5			8	9	7	8	8		4	5	3	2	2		1	4	3	3	5		6	9	7	7	9
		1	4	0	0	0	0	1	5			6	7	8	7	7		6	5	5	3	6		2	3	7	4	1		8	9	8	9	8
	Group 3	0	5	0	0	0	1	0	4		Mean	7.98						3.44						3.26						8.08
		0	5	0	0	0	0	1	4		STDEV	1.08609						1.53831						1.39728						1.12854
		0	5	1	1	0	0	0	4
		1	5	1	2	0	0	0	5
		1	5	1	0	1	1	0	5
	Group 4	0	4	2	0	1	1	0	5
		0	5	1	0	0	0	1	4
		0	4	0	0	0	0	0	5
		0	5	0	1	0	1	1	5
		1	5	1	0	0	1	0	5
	Group 5	1	5	0	2	0	0	0	5
		1	5	1	0	0	0	0	5
		0	5	0	0	1	0	0	5
		1	5	1	0	1	0	0	5
		1	4	0	0	0	1	0	4

## Sheet: Fig S1G
	% males that were fertile							No. of progeny
		WT	cep290ΔC	cep2901				WT	cep290ΔC
		90	70	0				76	27
		90	70	0				45	36
		100	60	0				43	33
		90	90	0				65	28
		80	70	0				52	18
	Mean	90	72	0				49	43
	STDEV	6.32456	9.79796	0				59	31
								42	36
								66	45
								71	19
								53	52
								60	27
								54	37
								78	49
								46	43
								59	25
								73	34
								67	47
								54	52
								69	47
								50	29
								71	35
								14	34
								69	21
								67	48
								66	16
								74	17
								67	21
								61	28
								53	45
								51	46
								72	25
								52	36
								64	32
								55	42
								34
								49
								72
								46
								49
								58
								61
								43
							Mean	57.6512	34.4
							STDEV	12.6176	10.4723

[truncated: 2 more sheets: Fig S5D, Fig S6G]
